# Supplementary material for: Functional Outcome and Balance Compensation in Patients with Unilateral Vestibular Schwannoma After Surgical Treatment—Short- and Medium-Term Observation
Source: J Clin Med. 2025 Jan 17;14(2):585. doi: 10.3390/jcm14020585 (PMC11766155; doi:10.3390/jcm14020585)
Supplement: Supplementary file 1 [file jcm-14-00585-s001.zip]

Archive with 1 entries (1 files):
- jcm-3377754-supplementary.pdf
